# Supplementary material for: Hematopoietic Stem Cell (HSC)-Independent Progenitors Are Susceptible to Mll-Af9-Induced Leukemic Transformation
Source: Cancers (Basel). 2023 Jul 14;15(14):3624. doi: 10.3390/cancers15143624 (PMC10377085; doi:10.3390/cancers15143624)
Supplement: Supplementary file 1 [file cancers-15-03624-s001.zip]

Archive with 1 entries (1 files):
- cancers-2439998-supplementary.pdf
